# Supplementary material for: Bcl-3 promotes TNF-induced hepatocyte apoptosis by regulating the deubiquitination of RIP1
Source: Cell Death Differ. 2021 Dec 1;29(6):1176–86. doi: 10.1038/s41418-021-00908-7 (PMC9177694; doi:10.1038/s41418-021-00908-7)
Supplement: Supplementary file 10 — Supplementary Table [file 41418_2021_908_MOESM10_ESM.xlsx]

## Sheet: Sheet1
Supplementary Table 1.	Real-time PCR Primers.
Primer name	Sequence (5’-3’)
mBcl-3-F	CACTTTCCGCTGCTGAACCT
mBcl-3-R	CTGAGTATTCGGTAGACAGC
mIL-6-F	ACCAGAGGAAATTTTCAATAGG
mIL-6-R	TGATGCACTTGCAGAAAACA
mCd3g-F	TGGAGTTCGCCAGTCAAGAG
mCd3g-R	CATATTCCCGGTCCTTGAGGG
mPtprc-F	GATGGTCCTCTGAATAAAGC
mPtprc-R	CCACCCCTCTGCTGTCTT
mAdgre1-F	TGTCTGACAATTGGGATCTGCCCT
mAdgre1-R	ATAGCTTCCGAGAGTGTTGTGGCA
mIL-10-F	CCAGGTGAAGACTTTCTTTCA
mIL-10-R	ATCATTTCCGATAAGGCTTG
mIL-1β-F	TGTAATGAAAGACGGCACACC
mIL-1β-R	TCTTCTTTGGGTATTGCTTGG
mTNFα-F	TCTTCTCATTCCTGCTTGTGG
mTNFα-R	GGTCTGGGCCATAGAACTGA
mIFNγ-F	ATGAACGCTACACACTGCATC
mIFNγ-R	CCATCCTTTTGCCAGTTCCTC
mXiap-F	CCATGTGTAGTGAAGAAGCCAGAT
mXiap-R	GATCATCAGCCCCTGTGTAGTAG
mc-Flip-F	GAAGCCAACATCATTGCTGA
mc-Flip-R	ACAAAGCCGTTGTTGAGTGG
mBid-F	GTGTAGCTCCAAGCACTGCC
mBid-R	GCAAACCTTTGCCTTAGCC
mBcl-2-F	TGGGATGCCTTTGTGGAACTAT
mBcl-2-R	AGAGACAGCCAGGAGAAATCAAAC
mBcl-xl-F	CTGGGACACTTTTGTGGATCTCT
mBcl-xl-R	GAAGCGCTCCTGGCCTTT
mBak-F	GGAATGCCTACGAACTCTTCA
mBak-R	CCAGCTGATGCCACTCTTAAA
mBax-F	GTGAGCGGCTGCTTGTCT
mBax-R	GGTCCCGAAGTAGGAGAGGA
mSurvivin-F	CCCGATGACAACCCGATA
mSurvivin-R	CATCTGCTTCTTGACAGTGAGG
mActb-F	CTCTAGACTTCGAGCAGGAGATGG
mActb-R	ATGCCACAGGATTCCATACCCAAGA
mTNFR1-F	AATGGGGGAGTGAGAGGC
mTNFR1-R	ATGGATGTATCCCCATCAGC
hBcl-3-F	CCTATACCCCATGATGTGCC
hBcl-3-R	GCACCACAGCAATATGGAGA
hIL-6-F	GATGAGTACAAAAGTCCTGATCCA
hIL-6-R	CTGCAGCCACTGGTTCTGT
hTNFR1-F	GGAGTGAGAGGCCATAGCTG
hTNFR1-R	ATATTCCCACCAACAGCTCC
hGAPDH-F	AAGGTGAAGGTCGGAGTCAA
hGAPDH-R	AATGAAGGGGTCATTGATGG
